# Supplementary material for: Gold Nanoparticle-Embedded Thiol-Functionalized Ti3C2Tx MXene for Sensitive Electrochemical Sensing of Ciprofloxacin
Source: Nanomaterials (Basel). 2024 Oct 15;14(20):1655. doi: 10.3390/nano14201655 (PMC11510598; doi:10.3390/nano14201655)
Supplement: Supplementary file 1 [file nanomaterials-14-01655-s001.zip]

Archive with 1 entries (1 files):
- nanomaterials-3257839-supplementary.pdf
